# Supplementary material for: Intravenous fluid prescribing errors in children: Mixed methods analysis of critical incidents
Source: PLoS One. 2017 Oct 12;12(10):e0186210. doi: 10.1371/journal.pone.0186210 (PMC5638410; doi:10.1371/journal.pone.0186210)
Supplement: S1 Dataset — Narrative content has been removed to protect confidentiality of patients and staff involved. (XLSX) [file pone.0186210.s003.xlsx]

## Sheet: Prescribing
Trust	Site	Location	Age at time of incident	Description of incident	Action taken	Reporter (job role)	Drug involved	Drug class 2	Drug class 3	Incident type	Datix CCS code	Outcome (actual severity)	Consequence (potential severity)
Trust E	Site 3	Paediatric Ward (medical care)	6 years - 11 years	[Fluid rate incorrectly calculated]		Nurse	IV fluids			Medication error during the prescription process	Dose or strength was wrong or unclear	Insignificant	Minor
Trust D	Site 1	Emergency Department	12 years - 16 years	[Fluid rate incorrectly calculated]	[IV fluids not administered]	Nurse	IV fluids			Medication error during the prescription process	Dose or strength was wrong or unclear	Insignificant	Moderate
Trust A	Site A	Neonatal Unit	0-27 days	[Heparinised saline prescribed at 0.5ml/h instead of 0.9% saline]	[IV fluids not administered]	Specialist Registrar	IV fluids			Medication error during the prescription process	Wrong/ unclear drug / medicine	Insignificant	Minor
Trust A	Site E	Adult Ward (Medical	12 years - 16 years	[Patient prescribed excessive rate of fluids]	[IV fluids stopped and represcribed]	Nurse	IV fluids			Medication error during the prescription process	Other medication incident	Minor	Minor
Trust B		Adult Ward (surgical)	12 years - 16 years	[Patient with diabetic ketoacidosis; incorrect calculation of fluid bolus; inappropriate use of IV fluids instead of oral fluids; confusion around maximum rate of fluids]			IV fluids			Medication error during the prescription process	Dose or strength was wrong or unclear	Minor	Major
Trust B		Community Paediatrics	12 years - 16 years	[Fluids inappropriate prescribed on adult fluid balance chart]	[IV fluids stopped and represcribed on correct chart]		IV fluids			Medication error during the prescription process	Other medication incident	Insignificant	Insignificant
Trust B		Community Paediatrics	12 years - 16 years	[Fluids prescribing exceeding maximum rate]			IV fluids			Medication error during the prescription process	Dose or strength was wrong or unclear	Insignificant	Major
Trust A	Site A	Emergency Department	2 years - 5 years	[Fluids prescribed without dextrose in a child developing hypoglycaemia]	[IV fluids represcribed]	Consultant/ Professor	IV fluids			Medication error during the prescription process	Wrong/ unclear drug / medicine	Insignificant	Minor
Trust A	Site A	Emergency Department	6 years - 11 years	[Fluids prescribed containing 10% dextrose; prescription differed from verbal instructions]	[IV fluids represcribed]	Nurse	IV fluids			Medication error during the prescription process	Dose or strength was wrong or unclear	Insignificant	Minor
Trust D	Site 1	Emergency Department	12 years - 16 years	[Rate of fluids exceeding maximum; adult fluid balance chart used]	[IV fluids represcribed on appropriate chart]	Nurse	IV fluids			Medication error during the prescription process	Other medication incident	Insignificant	Moderate
Trust A	Site A	Neonatal Unit	0-27 days	[Fluids prescribed at a rate greater than had been decided on ward round]		Nurse	IV fluids			Medication error during the prescription process	Dose or strength was wrong or unclear	Insignificant	Minor
Trust B		Neonatal Unit	0 - 27 days	[10% dextrose prescribed as fluid bolus for hypovolaemia]	[IV fluids not given; represcribed]		IV fluids			Medication error during the prescription process	Wrong/ unclear drug / medicine	Insignificant	Minor
Trust C		Neonatal Unit	0-27 days	[Prescription written after administration of fluids; doctor wrote potassium instead of sodium]	[Checks made to ensure patient received correct fluids; represcribed]		IV fluids			Medication error during the prescription process	Wrong/ unclear drug / medicine	Insignificant	Minor
Trust B		Not specified	12 years - 16 years	[Adult fluid balance chart used]	[IV fluids stopped; correct chart used]		IV fluids			Medication error during the prescription process	Other medication incident	Insignificant	Minor
Trust A	Site A	Paediatric Ward (medical care)	0-27 days	[Wrong patient's sticker on fluid balance chart; fluid bolus had been prescribed and given]		Senior Nurse/ Ward Manager (Deputy)/ Senior Manager	IV fluids			Medication error during the prescription process	Mismatch between patient and medicine	Insignificant	Minor
Trust A	Site A	Paediatric Ward (medical care)	2 years - 5 years	[Maintenance and deficit fluids prescribed together rather than separately]	[IV fluids stopped and represcribed]	Nurse	IV fluids			Medication error during the prescription process	Formulation of medication was wrong	Insignificant	Insignificant
Trust A	Site A	Paediatric Ward (medical care)	2 years - 5 years	[IV fluid prescription not signed; change in prescription not communicated to nursing staff]	[IV fluids represcribed]	Nurse	IV fluids			Medication error during the prescription process	Omitted/ delayed medicine or dose	Insignificant	Minor
Trust A	Site A	Paediatric Ward (medical care)	2 years - 5 years	[Inappropriate fluid management in complex patient with chronic kidney disease, leading to hyponatraemia]	[Patient reassessed]	Consultant/ Professor	IV fluids			Medication error during the prescription process	Other medication incident	Minor	Moderate
Trust A	Site A	Paediatric Ward (medical care)	2 years - 5 years	[Peri-operative patient receiving 0.45% saline despite hyponatraemia]	[Correct IV fluids prescribed]	Consultant/ Professor	IV fluids			Medication error during the prescription process	Wrong/ unclear drug / medicine	Minor	Moderate
Trust A	Site A	Paediatric Ward (medical care)	28 days - 12 months	[Calculate rate of fluids too high; calculation guide not completed]	[IV fluids represcribed at correct rate]	Nurse	IV fluids			Medication error during the prescription process	Dose or strength was wrong or unclear	Minor	Minor
Trust A	Site A	Paediatric Ward (medical care)	Not specified	[Metabolic patient given fluids at odds with written patient-specific protocol]	[Correct IV fluids prescribed]	Staff Grade Doctor	IV fluids			Medication error during the prescription process	Dose or strength was wrong or unclear	Minor	Moderate
Trust A	Site A	Paediatric Ward (medical care)	Not specified	[Metabolic patient given fluids at odds with written patient-specific protocol]	[Correct IV fluids prescribed]	Consultant/ Professor	IV fluids			Medication error during the prescription process	Wrong/ unclear drug / medicine	Minor	Moderate
Trust B		Paediatric Ward (medical care)	12 years - 16 years	[IV fluids inappropriately prescribed, with no date, time or signature]	[IV fluids stopped]		IV fluids			Medication error during the prescription process	Other medication incident	Insignificant	Major
Trust B		Paediatric Ward (medical care)	12 years - 16 years	[Inappropriate use of 5% dextrose; excessive rate]	[IV fluids stopped]		IV fluids			Medication error during the prescription process	Wrong/ unclear drug / medicine	Minor	Major
Trust C		Paediatric Ward (medical care)	12 years - 16 years	[Failure to increase dextrose content of fluids in DKA, leading to hypoglycaemia]	[Insulin infusion rate reduced]		IV fluids			Medication error during the prescription process	Dose or strength was wrong or unclear	Moderate	Major
Trust C		Paediatric Ward (medical care)	2 years - 5 years	[Fluids prescribing exceeding maximum rate]	[IV fluids discontinued]		IV fluids			Medication error during the prescription process	Dose or strength was wrong or unclear	Insignificant	Moderate
Trust C		Paediatric Ward (medical care)	6 years - 11 years	[Fluids prescribed with excess potassium content]			IV fluids			Medication error during the prescription process	Wrong/ unclear drug / medicine	Minor	Minor
Trust D	Site 1	Paediatric Ward (medical care)	13 months - 2 years	[Excessive rate of fluids prescribed]	[IV fluids represcribed at correct rate]	Doctor	IV fluids			Medication error during the prescription process	Dose or strength was wrong or unclear	MINOR	Majpr
Trust E	Site 6	Paediatric Ward (medical care)	12 years - 16 years	[Maximum rate of fluids exceeded]	[IV fluids represcribed at correct rate]	Nurse	IV fluids			Medication error during the prescription process	Dose or strength was wrong or unclear	Insignificant	Minor
Trust E	Site 3	Paediatric Ward (medical care)	13 months - 2 years	[Excessive volume of fluids prescribed as bolus]	[IV fluids represcribed at correct rate prior to incorrect bolus being given]	Nurse	IV fluids			Medication error during the prescription process	Dose or strength was wrong or unclear	Insignificant	Major
Trust B		Paediatric Ward (surgical care)	12 years - 16 years	[Adult fluid balance chart used; excessive rate of fluids]			IV fluids			Medication error during the prescription process	Other medication incident	Insignificant	Minor
Trust B		Postnatal Ward/Delivery Suite	12 years - 16 years	[IV fluids not commenced in fasting patient with type 1 diabetes, leading to hypoglycaemia]	[Hypoglycaemia treated]		IV fluids			Medication error during the prescription process	Omitted/ delayed medicine or dose	Minor	Major
Trust A	Site A	Paediatric Ward (medical care)	2 years - 5 years	[Patient transferred to wards with insufficient IV fluids prescribed; fluid prescription chart in appropriately completed]	[IV fluids represcribed; chart completed appropriately]	Nurse	IV fluids	Opiates		Medication error during the prescription process	Omitted/ delayed medicine or dose	Insignificant	Minor
Trust B		Paediatric Ward (medical care)	2 years - 5 years	[Incorrect rate of fluids prescribed, based on incorrect patient weight]			IV fluids	Other		Medication error during the prescription process	Dose or strength was wrong or unclear	Insignificant	Moderate
Trust A	Site A	Neonatal Unit	0-27 days	[Incorrect concentration of potassium used for peripheral administration]	[IV infusion discontinued]	Senior Nurse/ Ward Manager (Deputy)/ Senior Manager	IV fluids			Medication error during the prescription process	Dose or strength was wrong or unclear	Insignificant	Minor
Trust A	Site A	Paediatric Ward (medical care)	2 years - 5 years	[Inappropriate concentration of potassium prescribed]	[IV fluids transferred to central venous line]	Nurse	IV fluids			Medication error during the prescription process	Wrong route for administration of medication	Insignificant	Minor
Trust E	Site 6	Paediatric Ward (medical care)	13 months - 2 years	[0.45% Saline prescribed despite hyponatraemia]	[IV fluids represcribed]	Doctor	IV fluids			Medication error during the prescription process	Wrong/ unclear drug / medicine	Insignificant	Moderate
Trust E	Site 3	Paediatric Ward (medical care)	12 years - 16 years	[Excessive rate of fluids prescribed]	[IV fluids represcribed]	Doctor	IV fluids			Medication error during the prescription process	Dose or strength was wrong or unclear	Insignificant	Moderate
Trust E	Site 6	Paediatric Ward (medical care)	Not specified	[Excessive rate of fluids prescribed]	[IV fluids represcribed]	Nurse	IV fluids			Medication error during the prescription process	Dose or strength was wrong or unclear	Insignificant	Moderate
Trust C		Paediatric Ward (medical care)	12 years - 16 years	[Excessive rate of fluids prescribed]	[IV fluids represcribed]		IV fluids			Medication error during the prescription process	Wrong quantity	Insignificant	Moderate

## Sheet: Administration
Trust	Site	Location	Datix Ref no	Sex	Age at time of incident	Description of incident	Action taken	Other persons involved (job role)	Reporter (job role)	Drug class 1	Drug class 2	Drug class 3	Drug involved	Incident type Prsecr Disp Admin Monit Other (specify)	Datix CCS code	Outcome (actual severity)	Consequence (potential severity)
Trust A	Site A	Paediatric Ward (medical care)	W49955		0-27 days	Staff nurse on break. Volume to be infused alarmed. Nurse reset volume, but did not check rate of infusion. Child received 10ml extra 10% dextrose. Blood glucose high.	Infusion decreased. Blood glucose checked. Back to normal.	N/A	Senior Nurse/ Ward Manager (Deputy)/ Senior Manager	IV fluids			Dextrose	Administration or supply of a medicine from a clinical area	Dose or strength was wrong or unclear	MINOR	MINOR
Trust A	Site A	Paediatric Ward (medical care)	W57123		13 months - 2 years	Child received 5 ml/ kg [40ml]bolus of dextrose [10%] as treatment for hypoglycaemia. [weight 8.7kg]	Noted on admission to ward.	N/A	Specialist Nurse	IV fluids			Dextrose	Administration or supply of a medicine from a clinical area	Dose or strength was wrong or unclear	Insignificant	MINOR
Trust A	Site A	Emergency Department	W14003		2 years - 5 years	Fluid bolus written up by Dr A for 0.9% saline and 5% dextrose. Childs blood sugar 3.3mmols/L at time of administration. Fluid bolus given by staff and checked with S/N A. Child reassessed by Dr B and error noted as 5% dextrose not to be given as bolus. Mother informed by Dr B. BM 14.8 at 13.50. Child on regular monitoring.	Mother informed, Consultant aware. Maintance fluids commenced 0.9% Saline and 10mmols of potasium. BM will be checked and recorded at regular intervals.Clinical observations remain within normal ranges at present, child alert but remains lethargic.	N/A	Staff Nurse	IV fluids			Dextrose	Administration or supply of a medicine from a clinical area	Wrong route for administration of medication	MINOR	MINOR
Trust A	Site A	Paediatric Ward (medical care)	W57439		0-27 days	Baby with Trisomy 21 and duodenal atresia transferred from another hospital for surgical management. TPN prescribed by surgical registrar and put up by ward staff. 50% dextrose given through a peripheral cannula. Baby sustained a small burn to left foot - resolved with conservative management.	When noticed on ward round (approx 8 hrs later) TPN stopped immediately. Small burn noted on foot. Improved very quickly with no management and completely disappeared within 24 hrs. Dr and nurses involved aware of event.	N/A	Specialist Registrar	IV fluids			Dextrose	Administration or supply of a medicine from a clinical area	Wrong route for administration of medication	MINOR	MINOR
Trust A	Site A	Neonatal Unit	W55073		0-27 days	While doing observations it was noticed a bag of 10 % dextrose was still connected to a peripherial line. It was open by the roller but closed by the blue clip. The fluids had not been running through a pump as the baby had a UVC inserted during the night and TPN was currently running via the line.	The fluids were removed the BM's checked and nurse in charged informed. Observations checked and recorded.	N/A	Midwife	IV fluids			Dextrose	Administration or supply of a medicine from a clinical area	Wrong/ unclear drug / medicine	MINOR	Moderate
Trust E	Site 3	Paediatric Ward (surgical care)	105773	F	6 years - 11 years	Surgical pt admitted to ward from ED. Fluids erected in ED. Fluid prescription for N. Saline with 5% dextrose - 5% dextrose fluid bag erected in ED, in situ on arrival to ward.	Fluids removed. Increased vigilance in relation to iv fluid erection.		N	IV fluids			glucose 5%	Administration or supply of a medicine from a clinical area	Wrong/ unclear drug / medicine	Insignificant	Moderate
Trust D	Site 1	Paediatric Ward (medical care)	42386		Not specified	V fluids discontinued at 08.40 - 13/03/14 by medical SHO - on discarding fluids Deputy Ward Sister noticed fluids were 0/9% normal saline. Prescription checked and fluids prescribed were 0.9% normal saline and 5% Dextrose. Blood sugar checked and 2.7 - glycogel administered and blood sugar raised to 5. Medical consultant informed of same. Blood tests carried out at 08.15 13/03/14 - results awaite…	BM checked and 2.7 - glycogel administered. Medical Consultant informed. Parents informed. Blood sugar resolved.		NURSE	IV fluids			IV fluid	Administration or supply of a medicine from a clinical area	Wrong/ unclear drug / medicine	MINOR	Moderate
Trust B		Community Paediatrics	Web60089	F	12 years - 16 years	PATIENT ADMITTED TO UNIT FROM A&E AFTER OD OF PARACETAMOL. ON ADMISSION TO UNIT PATIENT WAS ON IV FLUID TREATMENT FOR THE OVERDOSE HOWEVER THIS WAS PRESCRIBED ON AN ADULT FLUID BALANCE CHART AND A PAEDIATRIC GIVING SET WAS NOT USED FOR THE FLUIDS DESPITE THE PATIENT BEING 14 YEARS OLD	ON ADMISSION TO UNIT. THE ERROR WAS NOTED, FLUIDS STOPPED, MEDICAL STAFF ALERTED AND REVIEWED PATIENT AND TREATMENT PLAN. CHANGED TO PAEDIATRIC FLUID BALANCE AND GIVING SET			IV fluids			IV fluids	Administration or supply of a medicine from a clinical area	Dose or strength was wrong or unclear	Insignificant	Insignificant
Trust A	Site A	Emergency Department	W48904		6 years - 11 years	IV fluids erected incorrectly in ED. Patient admitted to ward, not noticed until approx 2hrs later on ward. Ward informed ED of incident.	Ward informed nursing staff of ED of incident. Ward dr informed, correct IV fluids administered by ward staff. Sr in charge of hospital informed. Staff nurses spoken to who checked IV fluid prescription.	N/A	Staff Nurse	IV fluids			IV fluids	Administration or supply of a medicine from a clinical area	Dose or strength was wrong or unclear	Insignificant	MINOR
Trust A	Site A	Neonatal Unit	134787		0-27 days	Patient's fluid requirements are 150 mls / kg / day. Noted at 08.00 hrs 18/9/11 that patient had received above his fluid requirements for previous 48 hours i.e 217 mls / kg / day 17/9/11 and 182 mls / kg / day 16/9/11. Patient having increase in oxygen requirement and generalised odema plus increase in desaturations and bradycardia requiring nursing and medical intervention.	Notified Line Manager and Doctor called. Fluid regime recalculated to correct amount. Doctors comments: CXR done - fluid overload - stat dose of diarrhetic [diuretic] given.	N/A	Midwife	IV fluids			IV fluids	Administration or supply of a medicine from a clinical area	Dose or strength was wrong or unclear	MINOR	MINOR
Trust A	Site A	Paediatric Ward (medical care)	174862		0-27 days	Infant being nursed in ward under surgical and renal teams. Fluids being reviewed today - 12/3/12. Noted intake for the last 24 hours is 260 mls / kg / day. Fluid balance is positive 372 mls. In the last 24 hours has received intravenous fluids and enteral feeds. Electrolytes checked this morning and satisfactory. Baby examined by surgical team - stable and observations stable. Intravenous fluids…	Noted in patient / client records. Renal Consultant informed. (2 witnesses).	N/A	Senior Nurse/ Ward Manager (Deputy)/ Senior Manager	IV fluids			IV fluids	Administration or supply of a medicine from a clinical area	Dose or strength was wrong or unclear	Insignificant	MINOR
Trust A	Site A	Paediatric Ward (medical care)	54799		2 years - 5 years	Patient was prescribed IV fluids 0.9% nacl, 5% dextrose and 10 mols kcl at a rate of 56 mls/hr. IV fluids erected at 23.30 at a rate of 32 mls/hr. Cannula site and fluid total checked hourly. At 7 am when totalling fluid balance for 24 hrs it was noted that fluid rate was incorrect. Staff nurse in-charge informed, SHO informed. Discussed with patient's mum also.	Notified Line Manager. Notified relative. Doctor called. Noted in patient's records. Doctor's comments - Overnight IVF not running @ full rate. No harm became of patient because of this. Parents were informed. [1 witness].	N/A	Staff Nurse	IV fluids			IV fluids	Administration or supply of a medicine from a clinical area	Dose or strength was wrong or unclear	Insignificant	MINOR
Trust A	Site A	Paediatric Ward (medical care)	W49078		2 years - 5 years	12 midnight IV fluid rate checked and noted to be 22 mls an hr instead of the prescribed 44mls/ hr.	Discussed with medical registrar on call. No action required re fluid deficit due to oral intake throughout the day. IV fluid rate increased to prescribed 44 mls/ hr.	N/A	Staff Nurse	IV fluids			IV fluids	Administration or supply of a medicine from a clinical area	Dose or strength was wrong or unclear	Insignificant	MINOR
Trust A	Site A	Paediatric Ward (medical care)	W54465		2 years - 5 years	The patient's IV fluid rate was reduced on fluid balance prescription by Medical Registrar, however the previous rate was continued.	Dr was present when error was discovered. The rate was reduced immediately to the prescribed rate. No further action was required as the patient was unharmed.	N/A	Staff Nurse	IV fluids			IV fluids	Administration or supply of a medicine from a clinical area	Dose or strength was wrong or unclear	Insignificant	MINOR
Trust A	Site A	Paediatric Ward (medical care)	W27470		6 years - 11 years	A fluid bolus was prescribed 170 mls. This was the third fluid bolus given. The fluid type and script were checked by two nurses. Only one nurse went to the bedside and an error was made in setting the fluid bolus volume to be infused. When fluid bolus was complete noticed that only the dose per hour instead of prescribed volume was given and 340mls were given as opposed to the 170mls prescribed.	S/N A informed ward SHO and anaesthetic registrar immediately and was told that this was not detrimental to patient who was in effect dehydrated shown by the astrup result taken after the bolus. Staff nurse A recorded volume in fluid balance chart and informed ward manager and night staff taking over care. Staff nurse A spoke to their co checking nurse S/N B and informed her of their mistake and …	N/A	Staff Nurse	IV fluids			IV fluids	Administration or supply of a medicine from a clinical area	Dose or strength was wrong or unclear	Insignificant	Moderate
Trust B		Paediatric Ward (medical care)	Web53666	F	2 years - 5 years	IVF DISCOVERED RUNNING AT FULL MAINTAINANCE WHEN SHOULD HAVE BEEN RUNNING AT 2/3 MAINTAINANCE.	REPORTED TO SISTER IN CHARGE, MEDICAL STAFF AWARE AND RATE OF IVF SET TO CORRECT RATE.			IV fluids			IV fluids	Administration or supply of a medicine from a clinical area	Dose or strength was wrong or unclear	Insignificant	Minor
Trust A	Site A	Paediatric Ward (medical care)	175403		12 years - 16 years	Doctor requested IV fluids 0.4 % sodium chloride, 2.5 % glucose 20 mmols KCL - out of date. Also 0.45 % sodium chloride, 5 % glucose 20 mmols KCL - out of date. Doctor contacted, fluid regime changed to 0.9 % sodium chloride, 5 % dextrose 20 mmols KCL. Repeat U & E in AM requested. Other wards within hospital contacted - none available. As above.	Notified Line Manager, Doctor called and noted in patient / client records. (1 witness).	N/A	Staff Nurse	IV fluids			IV fluids	Administration or supply of a medicine from a clinical area	Expiry date wrong, omitted or passed	Insignificant	MINOR
Trust A	Site A	Paediatric Ward (surgical care)	129776		2 years - 5 years	Out of date IV fluids administered 0.9% sodium chloride 570 mls in total expired Feb 2012 lot 09C16T5E. 1 st bag run through by night staff and connected to patient without day staff or anaesthetist (reg) double checking. No label on bag stating who ran fluids through or when. 2 nd bag handed to anaesthetist (reg) by nursing staff and date not double checked. 70 mls of this bag ran through before…	Notified Line Manager. Notified relative. Doctor (Cons anaesthetist) spoke to doctor about checking dates. Nursing staff instructed about importance of checking dates. [3 witnesses].	N/A	Senior Nurse/ Ward Manager (Deputy)/ Senior Manager	IV fluids			IV fluids	Administration or supply of a medicine from a clinical area	Expiry date wrong, omitted or passed	Insignificant	MINOR
Trust D	Site 1	Paediatric Ward (medical care)	M10723	F	12 years - 16 years	IV infusion of 500mls 0.9% sodium chloride and 5% dextrose and 20mmol KCI given in error. Patient prescribed 1000ml of 0.9% sodium chloride and 5% dextrose and 20mmol KCI, none available on ward so 2 x 500ml bags given in succession. Incident noted when checking further bag of IV fluids. Surgical team contacted to rewrite IV fluids. Possible reasons for incident occurring - No 1000ml bags of 0.9%…	None.		NURSE	IV fluids			IV fluids	Administration or supply of a medicine from a clinical area	Frequency for taking of medication was wrong/unclear	Insignificant	Insignificant
Trust A	Site A	Paediatric Ward (medical care)	W81731		0-27 days	SN on starting shift noted patient details on fluid balance were incorrect. Sticker on front and back belonged to infant in next bed space. A fluid bolus had been prescribed and given to the correct patient. This had been prescribed by F2, and given by SNs. Fluid balance had no other information on it regarding patient weight, fluid calculation, blood results.	SHO who prescribed fluids was informed of error, and discussed the importance of patient identification.	N/A	Senior Nurse/ Ward Manager (Deputy)/ Senior Manager	IV fluids			IV fluids	Administration or supply of a medicine from a clinical area	Mismatch between patient and medicine	Insignificant	MINOR
Trust A	Site A	Paediatric Ward (medical care)	54791		2 years - 5 years	IVF erected 0.9 % and 50 % dextrose at 64 mls / hr at 16.00, same not signed for nor details of IVF given. At 17.00 IVF written up by SHO, but not signed for by SHO. However these fluids were not erected as nursing staff unaware of change of fluids. Potassium 2.9 mmol at 17.00 increased 3.2 mmol.	Doctor called. IVF prescription re - written and new IVF erected.	N/A	Staff Nurse	IV fluids			IV fluids	Administration or supply of a medicine from a clinical area	Omitted/ delayed medicine or dose	Insignificant	MINOR
Trust A	Site A	Paediatric Ward (surgical care)	W39326		Not specified	Child with primary haemorrhage day 1 post tonsillectomy. Unknown blood loss but was agitated and tachycardic. Anaesthetist reviewed patient before theatre and prescribed a fluid bolus. This fluid bolus was not administered before theatre and the anaesthetist was not consulted or informed of this. The anaesthetist learned of this issue when enquires were made near the end of the case. The child re…	Ward staff were made aware of this issue.	N/A	Anaesthetist (All grades)	IV fluids			IV fluids	Administration or supply of a medicine from a clinical area	Omitted/ delayed medicine or dose	Moderate	Moderate
Trust D	Site 1	Neonatal Unit	M5252	F	0-27 days	IV sodium additives prescribed by medical staff to be added to dextrose 10%. Amount of IV sodium added was correct, but in error added by medical staff to 500ml bag of 0.9% sodium chloride. Midwife did not note error in check in time, but realised error within 75 mins. Paed Reg informed U&B checked - Dobium [sodium] 128 IV fluids changed immediately to dextrose 100%. No harm to baby Possible reas…			NURSE	IV fluids			IV fluids	Administration or supply of a medicine from a clinical area	Wrong method of preparation or supply	Insignificant	MAJOR
Trust A	Site A	Paediatric Ward (medical care)	W42266		12 years - 16 years	Patient transferred from A&E department with IV fluid bolus running. Maintenance fluids prescribed and once bolus completed maintenance fluids started on ward. Infusion rate not adjusted when fluids changed so full bag of fluids run in at bolus rate.	Medical staff contacted and no further fluids prescribed. Parents informed of incident by ward staff in the morning during ward round.	N/A	Senior Nurse/ Ward Manager (Deputy)/ Senior Manager	IV fluids			IV fluids	Administration or supply of a medicine from a clinical area	Wrong method of preparation or supply	Insignificant	MINOR
Trust B		Paediatric Ward (medical care)	Web36612	M	12 years - 16 years	15year old boy was admitted to Ward via ED. Patient was on IV fluids on arrival. IV fluids had been erected at 20:00 until arrival on Ward 03:00 there is only one hourly reading of IV fluids and Cannula check documented. IV fluids had been prescribed incorrectly on prescription chart – with no date or time included. IV fluids had not been signed for by Doctor on prescription or by nursing staff o…	IV fluids were discontinued on arrival to Ward as it was no longer required and inappropriately prescribed on sheet.			IV fluids			IV fluids	Administration or supply of a medicine from a clinical area	Wrong method of preparation or supply	Insignificant	Major
Trust A	Site A	Paediatric Ward (surgical care)	W79495		Not specified	6 year old boy from ward underwent relaparotomy and closure of rectal stump leak. At the end of the surgical procedure he received a 100 ml bolus of IV fluid via pump at the rate 999 ml/h . He received another 50 ml bolus of IV fluid about 5 mins after at the rate 999 ml/h. Boluses were given by anaesthetic trainee from 500 ml bag of 9%Nacl/5% Glucose which also contains 10 mmol of potassium. Thi…	No action taken. Incident will be discussed at the next ward m&m meeting.	N/A	Specialist Registrar	IV fluids			IV fluids	Administration or supply of a medicine from a clinical area	Wrong method of preparation or supply	MINOR	MAJOR
Trust A	Site A	Emergency Department	W42025		Not specified	10 year old child for appendectomy on 23/09/2013. Noted by theatre staff at 21:30 that on fluid chart from ED '0.45%NaCl [sodium chloride] + 5% dextrose [glucose]+ 10mmol KCl[potassium chloride]' at 90ml/hr was prescribed. But the fluid actually hanging up was 0.9% Nacl + 5% dextrose + 10% KCL. This fluid had been running since 17:00. Fluid chart amended to 0.9% and note written on fluid chart an…	Prescription changed and signed. Note written on chart and in patient's notes. The patient would not have come to harm with either fluid, as either was appropriate maintenance fluid. It was just the fluid hanging was not that which was prescribed.	N/A	Anaesthetist (All grades)	IV fluids			IV fluids	Administration or supply of a medicine from a clinical area	Wrong/ unclear drug / medicine	Insignificant	MINOR
Trust A	Site A	Neonatal Unit	W56793		0-27 days	Intravenous infusion labelled and signed as being 0.9% NaCl with 10 mmols KCl was noted to be 5% Dextrose with KCl.	Infusion immediately stopped and medical staff informed.	N/A	Midwife	IV fluids			IV fluids	Administration or supply of a medicine from a clinical area	Wrong/ unclear drug / medicine	Insignificant	MINOR
Trust B		Not specified	Web54594	M	12 years - 16 years	When this patient arrived into theatre 5 for an open appendicectomy it was noticed that he was on an infusion of 1000ml glucose 5% infusing at 100ml/hr. the fluid chart wasn initailly not brought to theatre so the ward nurse went back to ward 31 to get it. On the fluid prescription it was supposed to be 1000ml NaCl 0.9% with 5% dextrose 100ml/hr. This fluid was erected with two nurses checking it…	infusion stopped and venous gas taken to ensure Na levels and Glucose levels were within normal limits. Reg informed [named] and nurse in charge of ward 31 [named] (surname unknown) parents of patient to be informed after case.			IV fluids			IV fluids	Administration or supply of a medicine from a clinical area	Wrong/ unclear drug / medicine	Minor	Major
Trust B		Not specified	Web54595	M	12 years - 16 years	15 year old boy transferred to Theatre for appendicectomy operation at 19:00 with 5% Glucose intravenous Fluid running through pump into peripheral venous cannual. Approximately 600ml appeared to have been given. Patient appeared well,observations were stable and as situation was noted peri-induction, induction of general anaesthetic continued. Immediately post-intubation and stabilisation of the…	IV Fluids stopped. Venous blood gas analysis for Na. Laboratory U&E result awaited			IV fluids			IV fluids	Administration or supply of a medicine from a clinical area	Wrong/ unclear drug / medicine	Minor	Major
Trust A	Site A	Paediatric Ward (medical care)	W21746		0-27 days	NOTED ON WARD ROUND PATIENT RECEIVED THE WRONG FLUIDS, PATIENT WAS NOT HARMED. [ via clinical pharmacist, patient received 0.9% sodium chloride instead of prescribed compound sodium lactate infusion]	SEEN BY MEDICAL STAFF.	N/A	Staff Nurse	IV fluids			IV fluids	Administration or supply of a medicine from a clinical area	Wrong/ unclear drug / medicine	Insignificant	MINOR
Trust A	Site A	Paediatric Ward (medical care)	W75718		13 months - 2 years	Child admitted to ward fluids commenced in ED. IV fluids running 0.9 % nacl and 5 % dextrose. 0.9 % nacl 5 % dextrose 10 mmol kcl prescribed.	SHO informed advised to keep fluids running due to patients history for admission. SHO arrived IVF stopped and re-prescribed.	N/A	Staff Nurse	IV fluids			IV fluids	Administration or supply of a medicine from a clinical area	Wrong/ unclear drug / medicine	Insignificant	MINOR
Trust A	Site A	Paediatric Ward (medical care)	W48900		6 years - 11 years	Patient arrived from ED with incorrect IV fluids running, different IV fluids had been prescribed, signed for and running.	IV fluids stopped, ward doctor informed, changed fluids to bag written up by ward doctor on clerk in, ward doctor happy with same. ED staff informed.	N/A	Staff Nurse	IV fluids			IV fluids	Administration or supply of a medicine from a clinical area	Wrong/ unclear drug / medicine	Insignificant	MINOR
Trust A	Site A	Paediatric Ward (medical care)	W66183		6 years - 11 years	SN was checking pt's IV fluids at 9:00 when they noticed that his replacement fluid therapy was incorrect. Normal saline with 10 mmols KCL was prescribed. However normal saline with dextrose 5% and 10 mmols KCL was running.	Immediately these incorrect fluids were removed and the correct fluids were erected. Nurse in charge and medical staff alerted and no further action advised. Pt's condition remained stable. The incorrect fluids were running for approximately one hour.	N/A	Staff Nurse	IV fluids			IV fluids	Administration or supply of a medicine from a clinical area	Wrong/ unclear drug / medicine	Insignificant	MINOR
Trust A	Site A	Paediatric Ward (medical care)	W80300		6 years - 11 years	Patient was transferred from ED at 11.30 pm approx. It was noted after transfer fluids that had been erected in ED were incorrect. Both bags of fluid contained 0.9% NaCl and 5% Dextrose and 20 mmols of KCL, the prescription was for 0.9% NaCl and 20 mmols of KCl.	Dr was informed and fluids changed immediately.	N/A	Staff Nurse	IV fluids			IV fluids	Administration or supply of a medicine from a clinical area	Wrong/ unclear drug / medicine	Insignificant	MINOR
Trust A	Site A	Paediatric Ward (medical care)	W54324		Not specified	26/03/2014 night duty it was observed IV fluids running on patient were not the fluids prescribed and signed for by staff on the previous shift. The fluids running were 0.9% saline[sodium chloride] with 10 mmol KCL, the prescribed fluid was 0.9% saline, 5% dextrose[glucose] with 10 mmol kcl. The fluids were changed to the prescribed fluid, doctor informed, vital signs checked and patient's Mother…	Fluids were changed to prescribed fluid. Medical staff informed. Patient examined by medical staff. Vital signs checked. Patient's Mother informed. Ward sister informed.	N/A	Other - Allied Health Professionals	IV fluids			IV fluids	Administration or supply of a medicine from a clinical area	Wrong/ unclear drug / medicine	MINOR	MINOR
Trust A	Site A	Paediatric Ward (medical care)	W32460		Not specified	Intravenous fluids where prescribed in a/e dept as 0. 9%sodium chloride and 5% glucose and 20mmols kcl, when the patient was admitted to ward it was noticed that the fluids had 10mm0ls of kcl instead of 20mmols.	The medical officer was informed and the fluids were re-prescribed and the intravenous fluids were changed. Deputy sister in [hospital] a/e department informed.	N/A	Staff Nurse	IV fluids			IV fluids	Administration or supply of a medicine from a clinical area	Wrong/ unclear drug / medicine	MINOR	Moderate
Trust B		Paediatric Ward (medical care)	Web54759	F	0 - 27 days	Iv fluids Nacl & 5%dextrose with 10mmols kcl in 1000ml bag was prescribed and Nacl & 5%dextrose was administered.	Paediatric reg informed and Ep had been carried out 5hrs before incident was noticed and same was normal			IV fluids			IV fluids	Administration or supply of a medicine from a clinical area	Wrong/ unclear drug / medicine	Minor	Insignificant
Trust B		Paediatric Ward (medical care)	Web55246	F	0 - 27 days	Blood urea 20.6, na 147 baby dehydrated SHO aware+baby vomited x3times decision made to start IV fluids SHO asked to check with neonatal unit that 10% dextrose was correct protocol for neonate and she confirmed this. SHO also spoke with consultant via telephone re management both nurses present at nursing station and heard SHO state 10ml/kg bolus as a slow push therefore 30ml of 10%dextrose given…	Consultant on call informed immediately + close monitoring of baby			IV fluids			IV fluids	Administration or supply of a medicine from a clinical area	Wrong/ unclear drug / medicine	Minor	Insignificant
Trust B		Paediatric Ward (medical care)	Web23565	M	12 years - 16 years	As a Staff Nurse was checking a patient's IV fuids she noted that fluids had been put through a Paediatric giving set and the wrong IV fluids were in progress.	On-call SHO informed of incident, nil ordered. Patient had received 100mls of Glucose 5% but should have had 5% Glucose in Sodium Chloride 9%. Both S/N's were spoken to and training to be arranged by Ward Sister.			IV fluids			IV fluids	Administration or supply of a medicine from a clinical area	Wrong/ unclear drug / medicine	Insignificant	Major
Trust B		Paediatric Ward (medical care)	Web46315	M	6 years - 11 years	At 08.00 hours the staff nurse came on duty to be told that the patient’s blood ketones were 10.1 and IV fluids had to be changed to 10% glucose as a result. The Registrar asked for same to be rechecked. The staff nurse thought the level to be unusually high so changed to new box of ketone strips and got result of 1.1. It appeared that previous ketone level at 07.00 hours may have been checked us…	The blood glucose and ketone strips all contained in one bag (patient’s own). Ward sister and staff informed of the importance of checking type of strip enforced.			IV fluids			IV fluids	Administration or supply of a medicine from a clinical area	Wrong/ unclear drug / medicine	Insignificant	Minor
Trust A	Site A	Paediatric Ward (surgical care)	W42011		6 years - 11 years	When recovering patient after surgery, it was noted that the incorrect IV fluids had been erected prior to coming to theatre. The IV fluids that were in situ were different than that prescribed on the fluid balance chart. Other discrepancies were also noted on the fluid balance chart, and input was recorded inaccurately.	Anaesthetist informed of discrepancy. On assessment of fluid balance chart, the anaesthetist concluded that the IV fluids in situ were also appropriate for the patient, and advised that they remained in situ. The anaesthetist amended the fluid balance chart. Ward staff informed of incident on handover.	N/A	Staff Nurse	IV fluids			IV fluids	Administration or supply of a medicine from a clinical area	Wrong/ unclear drug / medicine	Insignificant	MINOR
Trust A	Site A	Emergency Department	W15766		28 days - 12 months	IV fluid bolus completed on patient noticed total running 340mls of 0.9% sodium chloride instead of prescribed amount of 170mls. Fluids started @ 18:20 running approx 2hours vtbi 340mls, rate 170mls. 170mls left in 500ml bag on checking. Dr A & Dr B aware.	IV fluids stopped; patient reassessed by dr B, rpt blood gas taken, parents informed. Child discharged home after reassessment.	N/A	Senior Nurse/ Ward Manager (Deputy)/ Senior Manager	IV fluids			IV fluids	Administration or supply of a medicine from a clinical area	Wrong/ unclear frequency	Insignificant	MINOR
Trust A	Site A	Paediatric Ward (medical care)	174873		6 years - 11 years	On recalculating fluids patient has been getting 98 ml/hr maintenance rather than 80 ml/hr maintenance for 24 hours has had daily U&E fluids recalculated and reduced. Patient well.	Noted in patient's records.	N/A	Junior House Officer (JHO/ F1/ FY1)	IV fluids			IV fluids	Administration or supply of a medicine from a clinical area	Wrong/ unclear frequency	Insignificant	MINOR
Trust A	Site A	Paediatric Ward (medical care)	W22407		2 years - 5 years	Patient transferred from Ward with NCA and IV fluids in situ which ran through within minutes of arriving on ward. No further fluids prescribed and no U&E results recorded, no weight and no calculations on fluid balance chart. Also noted on drug kardex that prescribed medicine had not been given for 2 days with no code recorded for omitting dose.	Doctor on ward informed of same and iv fluids prescribed and recorded correctly on fluid balance chart.	N/A	Staff Nurse	IV fluids	Opiates		IV fluids; NCA	Administration or supply of a medicine from a clinical area	Omitted/ delayed medicine or dose	Insignificant	MINOR
Trust B		Paediatric Ward (medical care)	Web55362	F	13 months - 2 years	Incorrect weight recorded in Emergency Department . Error not noticed on Children's Ward until 14.30hrs on 31/12/14 . Patient admitted to Children’s Ward from Emergency Department on 30/12/14 at 00.05hrs with bronchiolitis like illness. The patients’ weight is clearly documented on Emergency Attendance record as being 16.3kg (*Possibly an imperial to metric conversion error 16lb 3oz = 7.34Kg). On…	Consultant Paediatrician notified immediately. Intravenous Fluid prescription recalculated and reduced to 20ml/hr . Paracetamol discontinued . Mum informed (Dad informed when he arrived 2-3 hours later) . Patient Electrolytes rechecked (normal results) . Paediatric consultant did not feel it necessary to check paracetamol levels . Accident and Emergency Charge Nurse Informed on 31/12/14 of incorr…			IV fluids	Paracetamol		IV fluids; paracetamol	Administration or supply of a medicine from a clinical area	Dose or strength was wrong or unclear	Minor	Catastrophic
Trust E	Site 3	Paediatric Ward (medical care)	095586	F	6 years - 11 years	iv fluids 1 litre n/s + 5% dextrose + 10 mmols kcl prescribed. 500 ml bag erected - litres bags not ward stock. Noted at 17.30 when rechecking fluids that 1 litre bag prescribed. Child was also getting iv albumin and iv tazocin infusions. Ward busy and one staff away on transfer.	Informed registrar and SHO. Pts K= normal. Script sheet changed. Ensure correct checking of all iv fluids. Reflective tool to be completed by nursing staff.		N	IV fluids			normal saline + 5% dextrose with kcl	Administration or supply of a medicine from a clinical area	Wrong quantity	Insignificant	MINOR
Trust C		Neonatal Unit	46539		0-27 days	Noted to have wrong bag of intravenous fluids running	Fluids stopped , Doctor informed , BM,BP AND BLOODS FOR UREA AND ELECTROLITES TAKEN . Correct fluids checked and erected.			IV fluids			Sodium Chloride	Administration or supply of a medicine from a clinical area	Wrong/ unclear drug / medicine	Minor	Minor
Trust E	Site 3	Paediatric Ward (medical care)	81347	F	2 years - 5 years	Pt on ketogenic diet. Emergency plan if oral intake not tolerated. Use low carb fluid such as saline or 2.5 % dextrose. Discussed with medical staff, recommended diluting a 5% dextrose bag with water. no 2.5% dextrose bag available. Nurse advised against and nurses refused to administer same as no ward protocol for same.	Pt remained on normal saline 0.9% iv infusion. Ward pharmacist informed re possibility os solution being available, none available. Consultant informed. Ward needs guidelines re administering same as solution not commercially available.		N	IV fluids			sodium chloride 0.9%	Administration or supply of a medicine from a clinical area	Other medication incident	Insignificant	Insignificant
Trust A	Site A	Paediatric Ward (surgical care)	129797		13 months - 2 years	Child came to theatre and required IV infusion not stocked by theatres i.e. NACL [sodium chloride] 0.9%, Glucose 10% and 20 mmol potassium. Borrowed from another ward as required to be sterile. Upon closer inspection all fluid bags were improperly sealed and therefore not sterile. Alternative but not first choice methodology had to be used as per doctor.	Notified ward and did not use. [4 Witnesses].	N/A	Other - Medical	IV fluids			Sodium chloride 0.9%	Administration or supply of a medicine from a clinical area	Wrong method of preparation or supply	Insignificant	MINOR
Trust C		Adult Ward (Medical	45954		2 years - 5 years	During hourly checks of IV fluid administration (24/06/2015) it was noticed that the rate of administration on the pump was set to 75ml/hr of 0.9% saline with 5% Dex, which did not correspond to the full maintenance rate of 49ml/hr as prescribed on fluid balance chart.	Fluids were commenced shortly before 08.00 and stopped at 09.30, medical staff including consultant were informed immediately. The situation was discussed, fluid balance and rate of administration were re-calculated as per patient's weight. Medical staff had no further concern at this time with the situation and were happy that the fluids were continued and the rate on the pump adjusted to the or…			IV fluids			Sodium Chloride And Glucose	Administration or supply of a medicine from a clinical area	Dose or strength was wrong or unclear	Minor	Minor
